# Supplementary material for: Localization-specific distributions of protein pI in human proteome are governed by local pH and membrane charge
Source: BMC Mol Cell Biol. 2019 Aug 20;20:36. doi: 10.1186/s12860-019-0221-4 (PMC6701068; doi:10.1186/s12860-019-0221-4)
Supplement: Supplementary file 2 — Table S2. A dataset of experimentally observed Golgi proteins. (XLSX 43 kb) [file 12860_2019_221_MOESM2_ESM.xlsx]

## Sheet: Sheet1
ID	Length	MW	pI
O00461	696	81880	4.73
F8W785	668	78759	4.7
Q8NBJ4	401	45333	4.91
Q8NBJ4-2	105	11901	9.25
Q9HD26-1	462	50520	5.59
Q9HD26-2	454	49721	5.7
F5H1Y4	407	44790	5.46
Q9NP58-1	842	93886	8.75
Q9NP58-4	796	88600	8.92
Q99996-2	3907	452987	4.95
Q99996-3	3899	452110	4.95
Q99996-4	1643	191308	4.86
Q99996-5	3857	447753	4.95
Q6PLH3	314	36171	5.03
H0Y6Q0-1	318	36169	5.77
H7BYL6	1769	204027	5.13
H7BZV6	232	26514	4.69
A0A0A0MRE9	3126	362579	4.87
A0A0A0MRF6	3910	453494	4.94
A0A087WX84	1637	190738	4.86
Q96JD6-1	320	36589	7.19
Q96JD6-2	263	30323	6.83
Q96JD6-3	250	28667	6.75
Q96JD6-4	307	34933	7.14
Q96JD6-5	222	25693	6.55
P02768	609	69367	5.92
B7WNR0	494	56212	6.85
H7C013	197	22859	5.93
C9JKR2	417	47287	5.97
D6RHD5	459	52059	6.45
A0A0C4DGB6	604	69227	5.99
A0A087WWT3	396	45148	5.77
P48444-1	511	57210	5.89
Q6P1Q5-1	189	21854	6.24
E9PK34-1	83	9103	9.59
B0YIW6-1	552	61626	5.63
Q9Y6D6-1	1849	208767	5.58
P61769-1	119	13715	6.06
F5H6I0-1	101	11732	5.88
Q16446-1	51	5608	9.3
J3KNU0-1	57	6090	10.6
P15291-1	398	43920	8.88
P15291-1	385	42538	8.75
Q86XA6-1	225	24286	9.44
Q9NW68-1	430	47163	4.42
Q9NW68-3	474	51167	4.5
Q9NW68-8	374	41412	4.43
Q9NW68-9	335	37160	4.39
Q86SI9-1	138	15091	11.42
Q86SI9-3	70	7334	12.37
Q86SI9-2	226	24376	12.03
B7ZL86-1	135	14693	11.26
Q86VP6-1	1230	136376	5.52
P16671-1	472	53053	8.19
P16671-2	288	32265	7.56
P16671-3	433	48600	8.71
P16671-4	412	46090	6.83
E9PLT1-1	396	44733	8.27
P16070-1	742	81538	5.13
P16070-3	711	77983	5.22
P16070-4	699	76612	5.09
P16070-5	734	80790	5.13
P16070-7	713	78446	5.22
P16070-8	674	74388	5.02
P16070-10	493	53411	5.18
P16070-11	429	46565	5.44
P16070-12	361	39416	5.2
P16070-15	294	32075	5.01
P16070-16	668	73150	5.2
P16070-19	139	15635	8.81
Q96JB2-1	828	94096	5.39
Q9UP83-1	839	92743	6.15
Q9UP83-2	860	94901	6.15
P83436-1	770	86344	5.27
Q9Y5P4-1	624	70835	5.29
Q9Y5P4-2	598	68007	5.29
Q9Y5P4-3	752	83708	5.87
P53618-1	953	107142	5.72
O14579-1	308	34482	4.98
M0QXB4-1	331	36924	5
M0R061-1	146	16453	9.85
Q9UHL4-1	492	54341	5.91
Q9C005-1	99	11250	4.84
Q6UX65-1	266	29766	8.2
O00559-1	213	24377	6.04
O00559-1	258	29466	8.2
Q8IWE2-1	563	60742	4.61
Q8IWE2-2	356	39993	4.95
Q92520-1	227	24680	8.52
Q9BYC5-1	575	66516	7.36
Q9BYC5-2	308	35795	8.39
Q9BYC5-4	169	19520	6.34
G3XAD2-1	446	51104	8.56
Q9BYC5-3	412	47255	6.63
O14976-1	1311	143191	5.49
O14976-1	1232	134464	5.53
A0A087X1U9-1	416	43961	5.61
D6RE78-1	118	12414	5.33
Q10471	571	64733	8.63
Q96CN9-1	775	87811	5.35
Q86SF2-1	657	75389	6.67
E9PBY3-1	383	43724	7.73
Q8IWJ2-1	1684	195910	5.1
Q99988-1	308	34140	9.79
Q9UJY4-1	613	67150	6.13
H3BMM6-1	223	24762	6.52
Q92805-1	767	88184	5.24
Q08379-1	1002	113086	5
R4GND7-1	99	10700	9.72
Q08379-2	620	70473	4.75
A0A087WYC0-1	286	31894	5
Q08378-1	1498	167355	5.33
Q14789-1	3259	376019	4.96
Q5T7V8-1	394	44993	6.66
Q5T7V8-2	246	27992	9.67
Q5T7V8-3	187	21540	4.85
Q5T7V8-4	214	24652	5.3
Q9H8Y8-1	452	47145	4.73
Q9H8Y8-2	384	39768	4.54
Q9NZI5-1	618	70113	6.26
Q9NZI5-2	429	49182	8.93
C9JYY8-1	72	8174	6.71
P11717-1	2491	274375	5.64
Q9Y287-1	266	30338	5
Q9BX67-1	310	35020	7.53
Q8IWV1-1	398	44085	4.83
Q8IWV1-3	382	42491	4.85
Q5VYJ5-1	2156	241008	5.04
O60476-1	641	73004	7.17
P01303-1	97	10851	6.57
P80303-1	420	502	5.03
Q2L696-1	390	46630	5.1
E9PKG6-1	338	40369	5.06
A0A2R8Y6G7-1	231	27633	6.4
P22059-1	807	89421	6.91
Q6P996-1	788	86707	5.25
Q6P996-2	429	47730	6.25
Q6P996-3	697	76547	5.34
Q6P996-4	760	83571	5.39
Q6P996-5	761	83728	5.43
H3BND4-1	806	88762	5.33
Q86XE2-1	498	54982	6.21
J3KNK7-1	370	40950	6.22
Q9HB20-1	300	33861	6.19
Q6ZRP7-1	698	77529	7.64
O15258-1	196	22958	9.56
Q5T091-1	187	21024	8.95
Q5T093-1	117	1343	10.41
Q6NTF9-1	364	39202	9.48
Q6NTF9-2	409	43798	9.41
Q6NTF9-3	223	23686	9.82
Q9BRK5-1	362	41807	4.76
Q9BRK5-2	259	30197	4.55
Q9BRK5-6	348	3960	4.99
Q6NXT4-1	461	51116	9.28
Q6NXT4-2	501	55795	9.23
Q6NXT4-4	432	47617	8.48
Q6NXT4-3	438	48557	9.45
B5MCR8-1	387	42509	8.64
Q76EJ3-1	337	3667	8.89
Q76EJ3-2	249	26702	9.33
Q5VZJ2-1	163	17442	9.76
Q96K37-1	410	44773	9.82
Q9HBR0-1	1119	119762	5.51
Q9HBR0-2	780	83324	5.87
O43752-1	255	29176	4.84
O43752-2	154	17434	5.21
Q96A49	352	39933	4.45
Q9NUY8-1	699	78322	5.23
Q9NUY8-2	684	76501	5.22
E9PGE5-1		63287	5.55
O43493-1	479	51019	5.53
O43493-2	437	45880	5.46
O43493-3	453	47774	5.71
Q9HC07-1	324	34906	6.53
D6RD79	129	13276	7.85
D6RBL0	76	8111	6.71
Q15643-1	1979	227586	5.18
Q96ET8-1	276	31105	9.47
Q96ET8-3	203	23454	8.56
C9JYS5	205	23523	7.64
J3QL47-1	141	16205	9.33
A0A0A6YYB9-1	164	19015	5.36
O60763-1	962	107895	5.36
O60763-2	973	109195	4.83
Q9P1Q0-1	977	110589	6.1
Q9P1Q0-4	965	109362	6.13
Q9GZM5-1	350	38248	5.47
E7EQR8-1	356	38889	5.37
Q9NXF8-1	308	35140	8.28
Q9NXF8-2	345	38917	7.79
O95159-1	310	34114	8.42
E9PJX1-1	65	7116	9.56
E9PJ47-1	80	8790	9.01
Q5BKZ1-1	582	65654	5.08
A0A0A0MRN4-1	493	55570	4.97
